# Supplementary material for: K-Shortest-Path-Based Evacuation Routing with Police Resource Allocation in City Transportation Networks
Source: PLoS One. 2015 Jul 30;10(7):e0131962. doi: 10.1371/journal.pone.0131962 (PMC4520475; doi:10.1371/journal.pone.0131962)
Supplement: S1 Dataset — (ZIP) [file pone.0131962.s001.zip]

Archive with 8 entries (7 files):
- Real Data/
- Real Data/realDataN204_L448.mat
- Real Data/realDataN395_L806.mat
- Real Data/realDataN46_L154.mat
- Real Data/realDataN735_L1626.mat
- Real Data/realDataN1852_L4400.mat
- Real Data/realDataN3118_L7276.mat
- Real Data/realDataN1448_L3474.mat
