# Supplementary material for: K-Shortest-Path-Based Evacuation Routing with Police Resource Allocation in City Transportation Networks
Source: PLoS One. 2015 Jul 30;10(7):e0131962. doi: 10.1371/journal.pone.0131962 (PMC4520475; doi:10.1371/journal.pone.0131962)
Supplement: S2 Dataset — (ZIP) [file pone.0131962.s002.zip]

Archive with 151 entries (150 files):
- Random Data/
- Random Data/randDataN100R1.mat
- Random Data/randDataN100R10.mat
- Random Data/randDataN100R2.mat
- Random Data/randDataN100R3.mat
- Random Data/randDataN100R4.mat
- Random Data/randDataN100R5.mat
- Random Data/randDataN100R6.mat
- Random Data/randDataN100R7.mat
- Random Data/randDataN100R8.mat
- Random Data/randDataN100R9.mat
- Random Data/randDataN105R1.mat
- Random Data/randDataN105R10.mat
- Random Data/randDataN105R2.mat
- Random Data/randDataN105R3.mat
- Random Data/randDataN105R4.mat
- Random Data/randDataN105R5.mat
- Random Data/randDataN105R6.mat
- Random Data/randDataN105R7.mat
- Random Data/randDataN105R8.mat
- Random Data/randDataN105R9.mat
- Random Data/randDataN110R1.mat
- Random Data/randDataN110R10.mat
- Random Data/randDataN110R2.mat
- Random Data/randDataN110R3.mat
- Random Data/randDataN110R4.mat
- Random Data/randDataN110R5.mat
- Random Data/randDataN110R6.mat
- Random Data/randDataN110R7.mat
- Random Data/randDataN110R8.mat
- Random Data/randDataN110R9.mat
- Random Data/randDataN115R1.mat
- Random Data/randDataN115R10.mat
- Random Data/randDataN115R2.mat
- Random Data/randDataN115R3.mat
- Random Data/randDataN115R4.mat
- Random Data/randDataN115R5.mat
- Random Data/randDataN115R6.mat
- Random Data/randDataN115R7.mat
- Random Data/randDataN115R8.mat
- Random Data/randDataN115R9.mat
- Random Data/randDataN120R1.mat
- Random Data/randDataN120R10.mat
- Random Data/randDataN120R2.mat
- Random Data/randDataN120R3.mat
- Random Data/randDataN120R4.mat
- Random Data/randDataN120R5.mat
- Random Data/randDataN120R6.mat
- Random Data/randDataN120R7.mat
- Random Data/randDataN120R8.mat
- Random Data/randDataN120R9.mat
- Random Data/randDataN50R1.mat
- Random Data/randDataN50R10.mat
- Random Data/randDataN50R2.mat
- Random Data/randDataN50R3.mat
- Random Data/randDataN50R4.mat
- Random Data/randDataN50R5.mat
- Random Data/randDataN50R6.mat
- Random Data/randDataN50R7.mat
- Random Data/randDataN50R8.mat
- Random Data/randDataN50R9.mat
- Random Data/randDataN55R1.mat
- Random Data/randDataN55R10.mat
- Random Data/randDataN55R2.mat
- Random Data/randDataN55R3.mat
- Random Data/randDataN55R4.mat
- Random Data/randDataN55R5.mat
- Random Data/randDataN55R6.mat
- Random Data/randDataN55R7.mat
- Random Data/randDataN55R8.mat
- Random Data/randDataN55R9.mat
- Random Data/randDataN60R1.mat
- Random Data/randDataN60R10.mat
- Random Data/randDataN60R2.mat
- Random Data/randDataN60R3.mat
- Random Data/randDataN60R4.mat
- Random Data/randDataN60R5.mat
- Random Data/randDataN60R6.mat
- Random Data/randDataN60R7.mat
- Random Data/randDataN60R8.mat
- Random Data/randDataN60R9.mat
- Random Data/randDataN65R1.mat
- Random Data/randDataN65R10.mat
- Random Data/randDataN65R2.mat
- Random Data/randDataN65R3.mat
- Random Data/randDataN65R4.mat
- Random Data/randDataN65R5.mat
- Random Data/randDataN65R6.mat
- Random Data/randDataN65R7.mat
- Random Data/randDataN65R8.mat
- Random Data/randDataN65R9.mat
- Random Data/randDataN70R1.mat
- Random Data/randDataN70R10.mat
- Random Data/randDataN70R2.mat
- Random Data/randDataN70R3.mat
- Random Data/randDataN70R4.mat
- Random Data/randDataN70R5.mat
- Random Data/randDataN70R6.mat
- Random Data/randDataN70R7.mat
- Random Data/randDataN70R8.mat
- Random Data/randDataN70R9.mat
- Random Data/randDataN75R1.mat
- Random Data/randDataN75R10.mat
- Random Data/randDataN75R2.mat
- Random Data/randDataN75R3.mat
- Random Data/randDataN75R4.mat
- Random Data/randDataN75R5.mat
- Random Data/randDataN75R6.mat
- Random Data/randDataN75R7.mat
- Random Data/randDataN75R8.mat
- Random Data/randDataN75R9.mat
- Random Data/randDataN80R1.mat
- Random Data/randDataN80R10.mat
- Random Data/randDataN80R2.mat
- Random Data/randDataN80R3.mat
- Random Data/randDataN80R4.mat
- Random Data/randDataN80R5.mat
- Random Data/randDataN80R6.mat
- Random Data/randDataN80R7.mat
- Random Data/randDataN80R8.mat
- Random Data/randDataN80R9.mat
- Random Data/randDataN85R1.mat
- Random Data/randDataN85R10.mat
- Random Data/randDataN85R2.mat
- Random Data/randDataN85R3.mat
- Random Data/randDataN85R4.mat
- Random Data/randDataN85R5.mat
- Random Data/randDataN85R6.mat
- Random Data/randDataN85R7.mat
- Random Data/randDataN85R8.mat
- Random Data/randDataN85R9.mat
- Random Data/randDataN90R1.mat
- Random Data/randDataN90R10.mat
- Random Data/randDataN90R2.mat
- Random Data/randDataN90R3.mat
- Random Data/randDataN90R4.mat
- Random Data/randDataN90R5.mat
- Random Data/randDataN90R6.mat
- Random Data/randDataN90R7.mat
- Random Data/randDataN90R8.mat
- Random Data/randDataN90R9.mat
- Random Data/randDataN95R1.mat
- Random Data/randDataN95R10.mat
- Random Data/randDataN95R2.mat
- Random Data/randDataN95R3.mat
- Random Data/randDataN95R4.mat
- Random Data/randDataN95R5.mat
- Random Data/randDataN95R6.mat
- Random Data/randDataN95R7.mat
- Random Data/randDataN95R8.mat
- Random Data/randDataN95R9.mat
